# Supplementary material for: Increased Immunohistochemical Expression of Stimulator of Interferon Genes (STING) in Renal Cancer with Venous Tumor Thrombus Is Associated with Worse Prognosis
Source: Biomedicines. 2025 Oct 30;13(11):2674. doi: 10.3390/biomedicines13112674 (PMC12650444; doi:10.3390/biomedicines13112674)
Supplement: Supplementary file 1 [file biomedicines-13-02674-s001.zip]

Archive with 1 entries (1 files):
- biomedicines-3915609-supplementary.pdf
